# Supplementary material for: H2 Production by Methane Oxy-Reforming: Effect of Catalyst Pretreatment on the Properties and Activity of Rh-Ce0.5Zr0.5O2 Synthetized by Microemulsion
Source: Nanomaterials (Basel). 2022 Dec 22;13(1):53. doi: 10.3390/nano13010053 (PMC9823839; doi:10.3390/nano13010053)
Supplement: Supplementary file 1 [file nanomaterials-13-00053-s001.zip]

Archive with 1 entries (1 files):
- nanomaterials-2089532-supplementary.pdf
